# Supplementary material for: Passion Fruit Seed Oil as a Natural Tyrosinase Inhibitor: Extraction Optimization, Multi-Mechanism Elucidation, and Efficacy Validation in Zebrafish
Source: Foods. 2026 Apr 6;15(7):1246. doi: 10.3390/foods15071246 (PMC13073556; doi:10.3390/foods15071246)
Supplement: Supplementary file 1 [file foods-15-01246-s001.zip]

Archive with 1 entries (1 files):
- foods-4234077-supplementary.pdf
